# Supplementary material for: Perioperative Methadone in Orthopedic Surgery: A Scoping Review
Source: Healthcare (Basel). 2025 Sep 25;13(19):2431. doi: 10.3390/healthcare13192431 (PMC12524262; doi:10.3390/healthcare13192431)
Supplement: Supplementary file 1 [file healthcare-13-02431-s001.zip]

Archive with 1 entries (1 files):
- healthcare-3844699-supplementary.pdf
